# Supplementary material for: Dietary Supplement Use in Competitive Spanish Football Players and Differences According to Sex
Source: Nutrients. 2025 Feb 7;17(4):602. doi: 10.3390/nu17040602 (PMC11858016; doi:10.3390/nu17040602)
Supplement: Supplementary file 1 [file nutrients-17-00602-s001.zip]

Archive with 1 entries (1 files):
- nutrients-3428139-supplementary.pdf
